# Supplementary material for: Optimization of OPM-MEG Layouts with a Limited Number of Sensors
Source: Sensors (Basel). 2025 Apr 24;25(9):2706. doi: 10.3390/s25092706 (PMC12074169; doi:10.3390/s25092706)
Supplement: Supplementary file 1 [file sensors-25-02706-s001.zip]

Archive with 1 entries (1 files):
- sensors-3558196-supplementary.pdf
